# Supplementary material for: Reproducibility of Electromagnetic Field Simulations of Local Radiofrequency Transmit Elements Tailored for 7 T MRI
Source: Sensors (Basel). 2025 Mar 17;25(6):1867. doi: 10.3390/s25061867 (PMC11945818; doi:10.3390/s25061867)
Supplement: Supplementary file 1 [file sensors-25-01867-s001.zip]

Archive with 1 entries (1 files):
- sensors-3475451-supplementary.pdf
